# Supplementary material for: Identification of candidate ATP-binding cassette transporter gene family members in Diaphorina citri (Hemiptera: Psyllidae) via adult tissues transcriptome analysis
Source: Sci Rep. 2019 Nov 1;9:15842. doi: 10.1038/s41598-019-52402-3 (PMC6825165; doi:10.1038/s41598-019-52402-3)
Supplement: Supplementary file 2 — Dataset 1 [file 41598_2019_52402_MOESM2_ESM.zip]

Archive with 1 entries (1 files):
- Supplementary data.txt
